# Supplementary material for: Adaptive evolution of chloroplast genome structure inferred using a parametric bootstrap approach
Source: BMC Evol Biol. 2006 Feb 9;6:13. doi: 10.1186/1471-2148-6-13 (PMC1421436; doi:10.1186/1471-2148-6-13)
Supplement: Additional File 1 — Gene coding and functional categories. Text file, lists the names of 85 genes included in the study and corresponding functional categories. [file 1471-2148-6-13-S1.txt]

Additional file 1. Gene coding and functional categories. The gene rps12 was coded as 55 and 74 in the cases when the first exon and the second exon are separated by other genes.		

Gene	Code	Functional Category
atpA	9	ATP synthase
atpB	39	ATP synthase
atpE	38	ATP synthase
atpF	10	ATP synthase
atpF	11	ATP synthase
atpH	12	ATP synthase
atpI	13	ATP synthase
petA	43	electron transport
petB	61	electron transport
petD	62	electron transport
petG	49	electron transport
petL	48	electron transport
ccsA	85	Other
cemA	42	Other
clpP	56	Other
rbcL	40	Other
ycf1	82	Other
psaA	31	photosystem I and photosystem II
psaB	30	photosystem I and photosystem II
psaC	86	photosystem I and photosystem II
psaJ	52	photosystem I and photosystem II
psbA	2	photosystem I and photosystem II
psbB	57	photosystem I and photosystem II
psbC	24	photosystem I and photosystem II
psbD	23	photosystem I and photosystem II
psbE	47	photosystem I and photosystem II
psbF	46	photosystem I and photosystem II
psbH	60	photosystem I and photosystem II
psbI	6	photosystem I and photosystem II
psbJ	44	photosystem I and photosystem II
psbK	5	photosystem I and photosystem II
psbL	45	photosystem I and photosystem II
psbM	19	photosystem I and photosystem II
psbN	59	photosystem I and photosystem II
psbT	58	photosystem I and photosystem II
psbZ	26	photosystem I and photosystem II
ycf4	41	photosystem I and photosystem II
rpl14	67	transcription/translation
rpl16	68	transcription/translation
rpl2	71	transcription/translation
rpl20	54	transcription/translation
rpl23	72	transcription/translation
rpl32	83	transcription/translation
rpl36	65	transcription/translation
rpoA	63	transcription/translation
rpoB	17	transcription/translation
rpoC1	16	transcription/translation
rpoC2	15	transcription/translation
rps11	64	transcription/translation
rps12	55	transcription/translation
"rps12, exon2"	74	transcription/translation
rps14	29	transcription/translation
rps18	53	transcription/translation
rps19	70	transcription/translation
rps2	14	transcription/translation
rps3	69	transcription/translation
rps4	32	transcription/translation
rps7	73	transcription/translation
rps8	66	transcription/translation
rrn16	75	transcription/translation
rrn23	78	transcription/translation
rrn5	79	transcription/translation
trnA-UGC	77	transcription/translation
trnC-GCA	18	transcription/translation
trnD-GUC	20	transcription/translation
trnE-UUC	22	transcription/translation
trnF-GAA	35	transcription/translation
trnfM	28	transcription/translation
trnG-GCC	27	transcription/translation
trnH-GUG	1	transcription/translation
trnI-GAU	76	transcription/translation
trnK-UUU	3	transcription/translation
trnL-UAA	34	transcription/translation
trnL-UAG	84	transcription/translation
trnM-CAT	37	transcription/translation
trnN-GUU	81	transcription/translation
trnP-UGG	51	transcription/translation
trnQ-UUG	4	transcription/translation
trnR-ACG	80	transcription/translation
trnR-UCU	8	transcription/translation
trnS-GCU	7	transcription/translation
trnS-UGA	25	transcription/translation
trnT-UGU	33	transcription/translation
trnV-UAC	36	transcription/translation
trnW-CCA	50	transcription/translation
trnY-GUA	21	transcription/translation
