# Supplementary material for: Adaptive evolution of chloroplast genome structure inferred using a parametric bootstrap approach
Source: BMC Evol Biol. 2006 Feb 9;6:13. doi: 10.1186/1471-2148-6-13 (PMC1421436; doi:10.1186/1471-2148-6-13)
Supplement: Additional File 3 — The gene order data set. Text file, contains gene orders of seven chloroplast genomes, computed Cs and Cf indices, and the inferred rearrangement phylogeny. [file 1471-2148-6-13-S3.txt]

The gene order data set includes 85 genes shared between seven cpDNAs. The gene rps12 was coded as 55 and 74 in the cases when the first exon and the second exon are separated by other genes.

Gene Name	Code
trnH-GUG	1
psbA		2
trnK-UUU	3
trnQ-UUG	4
psbK		5
psbI		6
trnS-GCU	7
trnR-UCU	8
atpA		9
atpF		10
atpF		11
atpH		12
atpI		13
rps2		14
rpoC2		15
rpoC1		16
rpoB		17
trnC-GCA	18
psbM		19
trnD-GUC	20
trnY-GUA	21
trnE-UUC	22
psbD		23
psbC		24
trnS-UGA	25
psbZ		26
trnG-GCC	27
trnfM		28
rps14		29
psaB		30
psaA		31
rps4		32
trnT-UGU	33
trnL-UAA	34
trnF-GAA	35
trnV-UAC	36
trnM-CAT	37
atpE		38
atpB		39
rbcL		40
ycf4		41
cemA		42
petA		43
psbJ		44
psbL		45
psbF		46
psbE		47
petL		48
petG		49
trnW-CCA	50
trnP-UGG	51
psaJ		52
rps18		53
rpl20		54
rps12		55
clpP		56
psbB		57
psbT		58
psbN		59
psbH		60
petB		61
petD		62
rpoA		63
rps11		64
rpl36		65
rps8		66
rpl14		67
rpl16		68
rps3		69
rps19		70
rpl2		71
rpl23		72
rps7		73
rps12, exon2	74
rrn16		75
trnI-GAU	76
trnA-UGC	77
rrn23		78
rrn5		79
trnR-ACG	80
trnN-GUU	81
ycf1		82
rpl32		83
trnL-UAG	84
ccsA		85
psaC		86

Gene orders 
>cv Chlorella                                                                                                                                                                                                
-42  -2  86  -10  -11  -12  -13  -14  -33  6  -7  75  76  77  78  79  -24  -23  25  28  22  54  53  50  -51  52  55  73  41  -3  -26  -1  -8  -36  -44  -45  -46  -47  -36  84  -62  -61  -56  -27  19  -21  34  -60  59  -58  -57  31  30  -35  -4  -5  80  81  85  83  82  -18  17  16  15  40  29  27  37  -20  -32  -38  -39  -49  -48  -43  9  -63  -64  -65  -66  -67  -68  -69  -70  -71  -72                    
>cr Chlamydomonas                                                                                                                                                                                                
43  62  80  51  5  22  -18  -33  -9  -54  -25  -50  -56  -84  -61  65  72  71  70  68  67  66  31  27  32  75  76  77  78  79  -2  -7  -38  -73  -29  -19  -26  -85  -34  -31  -22  -60  59  -58  -57  -20  -63  -14  -53  -41  -47  -37  -17  -17  46  45  49  69  15  21  4  30  -8  -40  10  6  42  12  11  64  3  2  -79  -78  -77  -76  -75  -39  -82  55  -52  -13  -44  -31  -23  24  1  28  35  86  48  81  -16  -36      
>no Nephroselmis                                                                                                                                                                                                
29  34  4  84  -19  37  2  39  38  -62  -61  -63  -64  -65  -66  -67  -68  -69  -70  -71  -72  -10  -11  -12  -13  -56  -1  -36  8  -18  17  16  15  14  28  23  24  -50  -51  52  55  73  41  42  43  48  49  3  5  35  27  -44  -45  -46  -47  -53  -32  -9  -54  20  -22  -26  25  -60  59  -58  -57  -33  -7  -6  -21  31  30  -40  75  76  77  78  79  80  85  -81  86  83  82  81  -85  -80  -79  -78  -77  -76  -75  40      
>mv Mesostigma                                                                                                                                                                                                
23  24  -2  -56  57  58  -59  60  61  62  -63  -64  -65  -66  -67  -68  -69  -70  -71  -72  -40  39  38  37  -8  -9  -36  -10  -11  -12  -13  -14  -15  -16  -17  18  7  -6  -5  -4  31  30  29  28  3  35  -1  -19  -44  -45  -46  -47  -27  -26  25  -20  54  -53  -52  51  50  55  73  41  42  43  48  49  -22  -21  34  -32  33  75  76  77  78  79  80  86  81  -85  -82  -83  84  -80  -79  -78  -77  -76  -75  -33          
>cg Chaetosphaeridium                                                                                                                                                                                                
74  73  19  -18  17  16  15  14  13  12  11  10  -9  -8  -3  -4  5  6  -7  -62  -61  -60  59  -58  -57  56  55  54  -53  -52  51  50  -49  -48  29  28  -21  -22  1  36  35  37  -38  -39  40  41  42  43  -44  -45  -46  -47  -27  -26  25  -24  -23  -2  -32  -33  34  31  30  20  -63  -64  -65  -66  -67  -68  -69  -70  -71  -72  75  76  77  78  79  80  -81  -83  84  85  -86  -82  81  -80  -79  -78  -77  -76  -75        
>mp Marchantia                                                                                                                                                                                                
55  73  19  -18  17  16  15  14  13  12  11  10  -9  -8  7  -6  -5  4  3  2  1  -20  -21  -22  23  24  -25  26  27  -28  -29  -30  -31  -32  -33  34  35  -36  37  -38  -39  40  41  42  43  -44  -45  -46  -47  48  49  -50  -51  52  53  -54  -56  57  58  -59  60  61  62  -63  -64  -65  -66  -67  -68  -69  -70  -71  -72  75  76  77  78  79  80  -81  83  84  85  -86  -82  81  -80  -79  -78  -77  -76  -75          
>nt Nicotiana                                                                                                                                                                                                
-1  -2  -3  -4  5  6  -7  8  9  -10  -11  -12  -13  -14  -15  -16  -17  18  -19  -20  -21  -22  23  24  -25  26  27  -28  -29  -30  -31  -32  -33  34  35  -36  37  -38  -39  40  41  42  43  -44  -45  -46  -47  48  49  -50  -51  52  53  -54  -55  -56  57  58  -59  60  61  62  -63  -64  -65  -66  -67  -68  -69  -70  -71  -72  -73  -74  75  76  77  78  79  80  -81  82  83  84  85  -86  81  -80  -79  -78  -77  -76  -75  74  73  72  71

Cs for the data set
>cv Chlorella   0.7093
>cr Chlamydomonas       0.8710
>no Nephroselmis        0.7742
>mv Mesostigma  0.7582
>cg Chaetosphaeridium   0.7174
>mp Marchantia  0.6703
>nt Nicotiana   0.6875


Cf for the data set (x1E-3)
>cv Chlorella   19.51
>cr Chlamydomonas       33.97
>no Nephroselmis        19.64
>mv Mesostigma  22.58
>cg Chaetosphaeridium  23.16
>mp Marchantia  19.43
>nt Nicotiana   19.93

Inferred rearrangement phylogeny
1. Step 1, 5 IR-containing genomes
Tree length=78
(no:24,(mv:16,(cg:4,(mp:0,nt:7):9):18):0);
2. Step 2, loss of IR occurred in C. vulgaris. nop, the inferred parent of N. olivaceae in Step 1.
Tree length = 144
(cv:43,((cr:60,(nop:1,mv:15):13):3,no:9):0);
3. Resolved with the reference tree
(mv:16,(no:12,(cv:43,cr:60):0):12,(cg:4,(mp:0,nt:7):9):18));
