# Supplementary material for: Adaptive evolution of chloroplast genome structure inferred using a parametric bootstrap approach
Source: BMC Evol Biol. 2006 Feb 9;6:13. doi: 10.1186/1471-2148-6-13 (PMC1421436; doi:10.1186/1471-2148-6-13)
Supplement: Additional File 4 — Comparison of gene clusters. Text file, shows gene clusters shared between the inferred ancestral genome of C. reinhardtii and C. vulgaris to the cpDNA of C. vulgaris and N. olivacea. [file 1471-2148-6-13-S4.txt]

Conserved clusters in the inferred ancestral gene order of C. vulgaris and C. reinhardtii cpDNAs and the extant cpDNA of C. vulgaris and N. olivacea shown in square brackets.
>ancestral gene order of C. reinhardtii and C. vulgaris (p-cr-cv)
1   -3   -6  -21  [ 31   30] -40  [75  76  77   78  79]   80  -86   81  -85  -84  [82   83][ -79 -78 -77 -76  -75]   29   34  -56    5   35   22  -20   54    9   32    2   [39   38] [ -62  -61][ -60   59  -58  -57 ] -33   -7  -27  -26   25 [-63  -64  -65  -66  -67  -68  -69  -70  -71  -72 ][ -10  -11  -12  -13 ]  -14 [ -15  -16  -17   18]  -19   37 [ -24  -23 ]  -28    4   -8   36  -53  -50  -51  [52   55   73   41]   42  [43   48   49][ -44  -45  -46  -47]

>C. vulgaris (cv)
-42  -2  86  [-10  -11  -12  -13]  -14  -33  6  -7  [75  76  77  78  79]  [-24  -23]  25  28  22  54  53  50  -51  [52  55  73  41]  -3  -26  -1  -8  -36  [-44  -45  -46  -47]  -36  84  [-62  -61]  -56  -27  19  -21  34 [-60  59  -58  -57] [31  30] -35  -4  -5  80  81  85  [83  82][-18  17  16  15]  40  29  27  37  -20  -32 [ -38  -39][-49  -48  -43]  9  [-63  -64  -65  -66  -67  -68  -69  -70  -71  -72]                    

>N. olivacea (no)
29  34  4  84  -19  37  2  [39  38][-62  -61][-63  -64  -65  -66  -67  -68  -69  -70  -71  -72][-10  -11  -12  -13] -56  -1  -36  8 [-18  17  16  15] 14  28 [ 23  24]  -50  -51 [52  55  73  41] 42 [43  48  49] 3  5  35  27 [-44  -45  -46  -47]  -53  -32  -9  -54  20  -22  -26  25 [-60  59  -58  -57] -33  -7  -6  -21  [31  30]  -40 [75  76  77  78  79] 80  85  -81  86 [83  82] 81  -85  -80 [-79  -78  -77  -76  -75] 40      
